# Supplementary material for: Beat-to-Beat QT Variability: A Population Study of the QT Variability Index Composition
Source: Diagnostics (Basel). 2026 Feb 6;16(3):502. doi: 10.3390/diagnostics16030502 (PMC12896582; doi:10.3390/diagnostics16030502)
Supplement: Supplementary file 1 [file diagnostics-16-00502-s001.zip]

Archive with 1 entries (1 files):
- diagnostics-4081147-supplementary.pdf
